# Supplementary material for: Structural Evolution and Electronic Properties of Selenium-Doped Boron Clusters SeBn0/− (n = 3–16)
Source: Molecules. 2023 Jan 1;28(1):357. doi: 10.3390/molecules28010357 (PMC9824103; doi:10.3390/molecules28010357)
Supplement: Supplementary file 1 [file molecules-28-00357-s001.zip]

Archive with 1 entries (1 files):
- molecules-2055645-supplementary.pdf
